# Supplementary material for: The protective role of autophagy in experimental osteoarthritis, and the therapeutic effects of Torin 1 on osteoarthritis by activating autophagy
Source: BMC Musculoskelet Disord. 2016 Apr 6;17:150. doi: 10.1186/s12891-016-0995-x (PMC4823842; doi:10.1186/s12891-016-0995-x)
Supplement: Additional file 8: — LC3 in rabbit OA modelR2. (XLSX 10 kb) [file 12891_2016_995_MOESM8_ESM.xlsx]

## Sheet: Sheet1
Group	Mean	SD
Control	5.96972	0.53391
Collagenase	3.46756	0.23175
Collagenase+Torin 1	4.41353	0.21697
Collagenase+3-MA	2.80663	0.17166
